# Supplementary material for: Influence of competition on performance factors in under-19 soccer players at national league level
Source: PLoS One. 2020 Mar 19;15(3):e0230068. doi: 10.1371/journal.pone.0230068 (PMC7082026; doi:10.1371/journal.pone.0230068)
Supplement: S1 Data — (XLSX) [file pone.0230068.s001.xlsx]

## Sheet: RESULTS
Participants	POSITION	HEIHGT	WEIGHT	BMI	EXP	CMJ_T1	CMJ_T2	CMJ_T3	10m_T1	10m_T2	10m_T3	30m_T1	30m_T2	30m_T3	40m_T1	40m_T2	40m_T3	KICK_T1	KICK_T2	KICK_T3
P1	1	170	70	24.2215	7	30.4	28	26.7	1.24	1.25	1.28	5.16	4.99	5.06	6.4	6.24	6.34	93	92	92
P2	1	170	70	24.2215	7	29.7	28.6	25.7	1.28	1.31	1.28	4.74	4.96	5.05	6.02	6.27	6.33	97	94	88
P3	1	180	67	20.679	10	30.5	29.4	28.6	1.38	1.48	1.57	5.09	5.21	5.18	6.47	6.69	6.75	90	87	83
P4	1	180	67	20.679	10	31.1	29.2	29.6	1.51	1.47	1.44	4.84	4.9	5.09	6.35	6.37	6.53	91	91	93
P5	1	182	78	23.5479	10	48.5	47.6	47	1.24	1.18	1.15	4.71	4.8	4.8	5.95	5.98	5.95	0	0	0
P6	1	182	78	23.5479	10	46.1	44.6	46.2	1.18	1.15	1.19	4.67	4.71	4.67	5.85	5.86	5.86	104	102	99
P7	1	180	76	23.4568	12	33.1	33.4	31	1.19	1.19	1.21	4.79	4.77	4.86	5.98	5.96	6.07	98	97	94
P8	1	180	63	19.4444	1	32.7	34.3	33.4	1.4	1.32	1.34	4.78	4.63	4.58	6.18	5.95	5.92	81	83	82
P9	2	181	68	20.7564	12	33.5	35.1	33.7	1.34	1.22	1.25	4.71	4.76	4.77	6.05	5.98	6.02	94	91	89
P10	2	179	63	19.6623	10	39.3	37.1	36.6	1.28	1.22	1.41	4.64	6.61	5.02	5.92	5.89	6.43	103	101	97
P11	2	183	67	20.0066	8	31.9	31.1	31.6	1.19	1.22	1.25	4.64	4.8	4.8	5.83	6.02	6.05	101	96	88
P12	2	183	67	20.0066	8	32.6	32.1	33.9	1.22	1.21	1.22	4.7	5.09	5.12	5.92	6.3	6.34	96	92	89
P13	2	169	71	24.8591	12	37.6	34.1	33.8	1.28	1.31	1.38	4.77	4.9	4.92	6.05	6.21	6.3	0	0	0
P14	2	169	71	24.8591	12	32.9	32.1	34.8	1.31	1.32	1.28	4.83	4.8	4.86	6.14	6.12	6.14	105	101	94
P15	2	183	83	24.7843	11	36.4	33.5	35	1.31	1.31	1.32	4.74	4.9	4.96	6.05	6.21	6.28	0	0	0
P16	2	183	83	24.7843	11	31.9	25.5	38.8	1.28	1.53	1.47	4.67	4.64	4.8	5.95	6.17	6.27	101	98	94
P17	2	185	72	21.0373	11	38.3	36.4	37.3	1.16	1.22	1.21	4.67	4.6	4.55	5.83	5.82	5.76	102	103	105
P18	2	185	72	21.0373	11	36.4	35.2	38	1.22	1.18	1.22	4.51	4.48	4.48	5.73	5.66	5.7	107	105	101
P19	2	178	68	21.4619	10	35.5	37.5	32.5	1.33	1.28	1.46	4.43	4.41	4.78	5.76	5.69	6.24	98	95	89
P20	2	180	76	23.4568	14	33.4	33.7	32.3	1.19	1.18	1.16	4.36	4.73	4.96	5.55	5.91	6.12	98	97	101
P21	2	190	81	22.4377	10	30.9	31.4	30.4	1.53	1.43	1.4	5.06	4.9	5.14	6.59	6.33	6.54	92	94	91
P22	2	174	65	21.4692	7	44.9	47.7	43.6	1.23	1.31	1.37	4.41	4.54	4.66	5.64	5.85	6.03	87	88	86
P23	2	183	62	18.5135	8	37	36.3	35.1	1.4	1.46	1.54	4.84	5.11	5.4	6.24	6.57	6.94	93	90	86
P24	2	190	81	22.4377	10	32.3	35.6	31.6	1.35	1.48	1.53	4.95	4.78	4.81	6.3	6.26	6.34	100	96	95
P25	2	178	69	21.7776	8	35.6	37	36	1.4	1.38		5.06	4.95		6.46	6.33	6.36	91	87	89
P26	3	171	86	29.4108	6	30.9	29.4	30	1.51	1.48	1.41	5.14	5.14	5.18	6.65	6.62	6.59	99	98	99
P27	3	183	78	23.2912	10	42.5	33.9	35.5	1.22	1.31	1.25	4.64	4.83	4.87	5.86	6.14	6.12	0	0	0
P28	3	183	78	23.2912	10	37.6	29.2	36	1.22	1.31	1.31	4.64	4.8	4.74	5.86	6.11	6.05	113	109	100
P29	3	184	68	20.0851	12	33.3	33	34.4	1.22	1.37	1.37	4.61	4.74	4.8	5.83	6.11	6.17	99	97	93
P30	3	170	57	19.7232	6	46.4	47	39.6	1.28	1.25	1.37	4.89	4.86	5.15	6.17	6.11	6.52	104	97	99
P31	3	170	68	23.5294	9	35.1	31.9	31.5	1.25	1.24	1.34	4.83	4.87	4.87	6.08	6.11	6.21	97	95	91
P32	3	180	60	18.5185	11	30.3	31.8	32.4	1.31	1.34	1.41	5.02	5	5.02	6.33	6.34	6.43	99	95	92
P33	3	179	67	20.9107	8	33.3	33.5	32.5	1.24	1.2	1.21	4.45	4.43	4.64	5.69	5.63	5.85	99	98	85
P34	3	168	54	19.1327	10	26.4	25.6	23	1.5	1.41	1.53	5.01	4.9	5.31	6.51	6.31	6.84	92	93	88
P35	3	191	80	21.9292	10	30.1	30.3	29.7	1.24	1.33	1.21	4.62	4.45	4.59	5.86	5.78	5.8	89	88	82
P36	3	180	70	21.6049	12	28.6	33.2	28.2	1.21	1.26	1.38	4.66	4.51	4.66	5.87	5.77	6.04	100	99	98
P37	3	183	83	24.7843	12	30.7	30.5	30.2	1.09	1.28	1.36	4.65	4.38	4.7	5.74	5.66	6.06	100	93	93
P38	4	177	65	20.7476	11	28.8	27.4	29.7	1.31	1.28	1.37	4.83	5.03	5.12	6.14	6.31	6.49	101	100	102
P39	4	175	71	23.1837	10	31.5	29.9	28.1	1.21	1.3	1.34	4.64	4.8	4.93	5.85	6.1	6.27	94	91	92
P40	4	175	71	23.1837	10	37.6	33.4	30.8	1.21	1.28	1.32	4.74	4.83	4.98	5.95	6.11	6.3	0	0	0
P41	4	170	68	23.5294	11	44.1	41	40.5	1.18	1.19	1.25	4.61	4.73	4.7	5.79	5.92	5.95	98	95	91
P42	4	170	68	23.5294	11	42.8	40.3	46.5	1.25	1.26	1.41	4.64	4.74	4.8	5.89	6	6.21	93	95	91
P43	4	173	56	18.7109	12	34.3	32.9	34.3	1.28	1.37	1.31	4.67	4.72	4.77	5.95	6.09	6.08	96	97	97
P44	4	175	62	20.2449	12	35.5	33.3	28.6	1.28	1.25	1.56	4.73	4.77	5.35	6.01	6.02	6.91	101	103	101
P45	4	170	56	19.3772	6	35.6	34.2	31.4	1.21	1.25	1.28	4.61	4.67	4.64	5.82	5.92	5.92	100	99	96
P46	4	170	56	19.3772	6	34.3	33.8	34.6	1.28	1.28	1.21	4.6	4.64	4.77	5.88	5.92	5.98	96	98	93
P47	4	178	72	22.7244	3	36.2	37.5	35.9	1.06	1.29	1.11	4.43	4.18	4.53	5.49	5.47	5.64	96	94	89
P48	4	173	69	23.0546	11	38.6	38.7	38.2	1.28	1.33	1.33	4.36	4.48	4.43	5.64	5.81	5.76	97	94	94
P49	4	175	65	21.2245	4	35.2	33.7	32.1	1.18	1.43	1.48	4.16	4.28	4.32	5.34	5.71	5.8	102	95	87
P50	4	180	76	23.4568	10	38.5	34.2	31.8	1.16	1.27	1.15	4.36	4.39	4.74	5.52	5.66	5.89	96	98	99
P51	4	185	72	21.0373	14	34.3	28.5	28	1.28	1.33		4.5	4.53		5.78	5.86	5.84	91	92	91
P52	4	175	66	21.551	4	35	37.8	34.8	1.18	1.25	1.24	4.67	4.43	4.35	5.85	5.68	5.59	106	104	102
P53	4	178	69	21.7776	1	34.4	32.1	32.4	1.34	1.53	1.55	4.93	5.14	5.45	6.27	6.67	7	90	87	92
P54	4	174	52	17.1753	13	34.1	34.6	31.4	1.31	1.31	1.39	4.61	4.65	4.72	5.92	5.96	6.01	95	94	85
P55	4	172	60	20.2812	10	34.8	32.9	33.2	1.19	1.25	1.23	4.45	4.71	4.89	5.64	5.96	6.12	97	98	99
P56	5	173	56	18.7109	12	34.2	32.9	33.8	1.31	1.28	1.32	4.7	4.74	4.76	6.01	6.02	6.08	102	99	95
P57	5	179	67	20.9107	10	39	36.3	37.2	1.19	1.19	1.19	4.51	4.57	4.54	5.7	5.76	5.73	105	106	103
P58	5	179	67	20.9107	10	40.1	41.3	41.3	1.18	1.24	1.19	4.77	4.83	4.96	5.95	6.07	6.15	105	103	99
P59	5	179	67	20.9107	10	39.3	37.2	34.8	1.16	1.25	1.38	4.64	4.64	4.9	5.8	5.89	6.28	109	100	88
P60	5	174	57	18.8268	12	37.8	34.4	39.6	1.25	1.31	1.32	4.74	4.77	4.79	5.99	6.08	6.11	98	95	96
P61	5	180	65	20.0617	14	39.4	37.2	37.1	1.25	1.22	1.28	4.71	4.67	4.89	5.96	5.89	6.17	0	0	0
P62	5	186	84	24.2803	6	38.5	37.2	36.6	1.21	1.35	1.38	4.11	4.51	4.51	5.32	5.86	5.89	106	103	101
P63	5	180	75	23.1481	15	42.8	40.7	40.4	1.35	1.23	1.35	4.53	4.49	4.6	5.88	5.72	5.95	94	101	94
P64	5	175	66	21.551	10	35.3	37.9	33.4	1.32	1.28	1.39	4.58	4.44	4.61	5.9	5.72	6	93	96	87
P65	5	182	71	21.4346	2	38	39.1	38.5	1.18	1.3	1.33	4.76	4.6	4.63	5.94	5.9	5.96	95	89	88
P66	5	183	70	20.9024	11	40.1	40.4	39.7	1.31	1.23	1.4	4.45	4.63	4.6	5.76	5.86	6	101	101	100
P67	1	170.5	71	24.4236	6	31.312	28.56	26.967	1.2772	1.275	1.2928	5.3148	5.0898	5.1106	6.592	6.3648	6.4034	95.79	93.84	92.92
P68	1	170.5	71	24.4236	6	30.591	29.172	25.957	1.3184	1.3362	1.2928	4.8822	5.0592	5.1005	6.2006	6.3954	6.3933	99.91	95.88	88.88
P69	1	180.5	68	20.8715	9	31.415	29.988	28.886	1.4214	1.5096	1.5857	5.2427	5.3142	5.2318	6.6641	6.8238	6.8175	92.7	88.74	83.83
P70	1	180.5	68	20.8715	9	32.033	29.784	29.896	1.5553	1.4994	1.4544	4.9852	4.998	5.1409	6.5405	6.4974	6.5953	93.73	92.82	93.93
P71	1	182.5	79	23.7193	9	49.955	48.552	47.47	1.2772	1.2036	1.1615	4.8513	4.896	4.848	6.1285	6.0996	6.0095	0	0	0
P72	1	182.5	79	23.7193	9	47.483	45.492	46.662	1.2154	1.173	1.2019	4.8101	4.8042	4.7167	6.0255	5.9772	5.9186	107.12	104.04	99.99
P73	1	180.5	77	23.634	11	34.093	34.068	31.31	1.2257	1.2138	1.2221	4.9337	4.8654	4.9086	6.1594	6.0792	6.1307	100.94	98.94	94.94
P74	1	180.5	64	19.6438	0	33.681	34.986	33.734	1.442	1.3464	1.3534	4.9234	4.7226	4.6258	6.3654	6.069	5.9792	83.43	84.66	82.82
P75	2	181.5	69	20.9457	11	34.505	35.802	34.037	1.3802	1.2444	1.2625	4.8513	4.8552	4.8177	6.2315	6.0996	6.0802	96.82	92.82	89.89
P76	2	179.5	64	19.8633	9	40.479	37.842	36.966	1.3184	1.2444	1.4241	4.7792	6.7422	5.0702	6.0976	6.0078	6.4943	106.09	103.02	97.97
P77	2	183.5	68	20.1947	7	32.857	31.722	31.916	1.2257	1.2444	1.2625	4.7792	4.896	4.848	6.0049	6.1404	6.1105	104.03	97.92	88.88
P78	2	183.5	68	20.1947	7	33.578	32.742	34.239	1.2566	1.2342	1.2322	4.841	5.1918	5.1712	6.0976	6.426	6.4034	98.88	93.84	89.89
P79	2	169.5	72	25.0607	11	38.728	34.782	34.138	1.3184	1.3362	1.3938	4.9131	4.998	4.9692	6.2315	6.3342	6.363	0	0	0
P80	2	169.5	72	25.0607	11	33.887	32.742	35.148	1.3493	1.3464	1.2928	4.9749	4.896	4.9086	6.3242	6.2424	6.2014	108.15	103.02	94.94
P81	2	183.5	84	24.9464	10	37.492	34.17	35.35	1.3493	1.3362	1.3332	4.8822	4.998	5.0096	6.2315	6.3342	6.3428	0	0	0
P82	2	183.5	84	24.9464	10	32.857	26.01	39.188	1.3184	1.5606	1.4847	4.8101	4.7328	4.848	6.1285	6.2934	6.3327	104.03	99.96	94.94
P83	2	185.5	73	21.2146	10	39.449	37.128	37.673	1.1948	1.2444	1.2221	4.8101	4.692	4.5955	6.0049	5.9364	5.8176	105.06	105.06	106.05
P84	2	185.5	73	21.2146	10	37.492	35.904	38.38	1.2566	1.2036	1.2322	4.6453	4.5696	4.5248	5.9019	5.7732	5.757	110.21	107.1	102.01
P85	2	178.5	69	21.6557	9	36.565	38.25	32.825	1.3699	1.3056	1.4746	4.5629	4.4982	4.8278	5.9328	5.8038	6.3024	100.94	96.9	89.89
P86	2	180.5	77	23.634	13	34.402	34.374	32.623	1.2257	1.2036	1.1716	4.4908	4.8246	5.0096	5.7165	6.0282	6.1812	100.94	98.94	102.01
P87	2	190.5	82	22.5956	9	31.827	32.028	30.704	1.5759	1.4586	1.414	5.2118	4.998	5.1914	6.7877	6.4566	6.6054	94.76	95.88	91.91
P88	2	174.5	66	21.6747	6	46.247	48.654	44.036	1.2669	1.3362	1.3837	4.5423	4.6308	4.7066	5.8092	5.967	6.0903	89.61	89.76	86.86
P89	2	183.5	63	18.7098	7	38.11	37.026	35.451	1.442	1.4892	1.5554	4.9852	5.2122	5.454	6.4272	6.7014	7.0094	95.79	91.8	86.86
P90	2	190.5	82	22.5956	9	33.269	36.312	31.916	1.3905	1.5096	1.5453	5.0985	4.8756	4.8581	6.489	6.3852	6.4034	103	97.92	95.95
P91	2	178.5	70	21.9696	7	36.668	37.74	36.36	1.442	1.4076		5.2118	5.049		6.6538	6.4566	6.4236	93.73	88.74	89.89
P92	3	171.5	87	29.5795	5	31.827	29.988	30.3	1.5553	1.5096	1.4241	5.2942	5.2428	5.2318	6.8495	6.7524	6.6559	101.97	99.96	99.99
P93	3	183.5	79	23.4615	9	43.775	34.578	35.855	1.2566	1.3362	1.2625	4.7792	4.9266	4.9187	6.0358	6.2628	6.1812	0	0	0
P94	3	183.5	79	23.4615	9	38.728	29.784	36.36	1.2566	1.3362	1.3231	4.7792	4.896	4.7874	6.0358	6.2322	6.1105	116.39	111.18	101
P95	3	184.5	69	20.2701	11	34.299	33.66	34.744	1.2566	1.3974	1.3837	4.7483	4.8348	4.848	6.0049	6.2322	6.2317	101.97	98.94	93.93
P96	3	170.5	58	19.9517	5	47.792	47.94	39.996	1.3184	1.275	1.3837	5.0367	4.9572	5.2015	6.3551	6.2322	6.5852	107.12	98.94	99.99
P97	3	170.5	69	23.7356	8	36.153	32.538	31.815	1.2875	1.2648	1.3534	4.9749	4.9674	4.9187	6.2624	6.2322	6.2721	99.91	96.9	91.91
P98	3	180.5	61	18.723	10	31.209	32.436	32.724	1.3493	1.3668	1.4241	5.1706	5.1	5.0702	6.5199	6.4668	6.4943	101.97	96.9	92.92
P99	3	179.5	68	21.1047	7	34.299	34.17	32.825	1.2772	1.224	1.2221	4.5835	4.5186	4.6864	5.8607	5.7426	5.9085	101.97	99.96	85.85
P100	3	168.5	55	19.3715	9	27.192	26.112	23.23	1.545	1.4382	1.5453	5.1603	4.998	5.3631	6.7053	6.4362	6.9084	94.76	94.86	88.88
P101	3	191.5	81	22.0875	9	31.003	30.906	29.997	1.2772	1.3566	1.2221	4.7586	4.539	4.6359	6.0358	5.8956	5.858	91.67	89.76	82.82
P102	3	180.5	71	21.7923	11	29.458	33.864	28.482	1.2463	1.2852	1.3938	4.7998	4.6002	4.7066	6.0461	5.8854	6.1004	103	100.98	98.98
P103	3	183.5	84	24.9464	11	31.621	31.11	30.502	1.1227	1.3056	1.3736	4.7895	4.4676	4.747	5.9122	5.7732	6.1206	103	94.86	93.93
P104	4	177.5	66	20.9482	10	29.664	27.948	29.997	1.3493	1.3056	1.3837	4.9749	5.1306	5.1712	6.3242	6.4362	6.5549	104.03	102	103.02
P105	4	175.5	72	23.3764	9	32.445	30.498	28.381	1.2463	1.326	1.3534	4.7792	4.896	4.9793	6.0255	6.222	6.3327	96.82	92.82	92.92
P106	4	175.5	72	23.3764	9	38.728	34.068	31.108	1.2463	1.3056	1.3332	4.8822	4.9266	5.0298	6.1285	6.2322	6.363	0	0	0
P107	4	170.5	69	23.7356	10	45.423	41.82	40.905	1.2154	1.2138	1.2625	4.7483	4.8246	4.747	5.9637	6.0384	6.0095	100.94	96.9	91.91
P108	4	170.5	69	23.7356	10	44.084	41.106	46.965	1.2875	1.2852	1.4241	4.7792	4.8348	4.848	6.0667	6.12	6.2721	95.79	96.9	91.91
P109	4	173.5	57	18.9355	11	35.329	33.558	34.643	1.3184	1.3974	1.3231	4.8101	4.8144	4.8177	6.1285	6.2118	6.1408	98.88	98.94	97.97
P110	4	175.5	63	20.4544	11	36.565	33.966	28.886	1.3184	1.275	1.5756	4.8719	4.8654	5.4035	6.1903	6.1404	6.9791	104.03	105.06	102.01
P111	4	170.5	57	19.6077	5	36.668	34.884	31.714	1.2463	1.275	1.2928	4.7483	4.7634	4.6864	5.9946	6.0384	5.9792	103	100.98	96.96
P112	4	170.5	57	19.6077	5	35.329	34.476	34.946	1.3184	1.3056	1.2221	4.738	4.7328	4.8177	6.0564	6.0384	6.0398	98.88	99.96	93.93
P113	4	178.5	73	22.9111	2	37.286	38.25	36.259	1.0918	1.3158	1.1211	4.5629	4.2636	4.5753	5.6547	5.5794	5.6964	98.88	95.88	89.89
P114	4	173.5	70	23.2541	10	39.758	39.474	38.582	1.3184	1.3566	1.3433	4.4908	4.5696	4.4743	5.8092	5.9262	5.8176	99.91	95.88	94.94
P115	4	175.5	66	21.4284	3	36.256	34.374	32.421	1.2154	1.4586	1.4948	4.2848	4.3656	4.3632	5.5002	5.8242	5.858	105.06	96.9	87.87
P116	4	180.5	77	23.634	9	39.655	34.884	32.118	1.1948	1.2954	1.1615	4.4908	4.4778	4.7874	5.6856	5.7732	5.9489	98.88	99.96	99.99
P117	4	185.5	73	21.2146	13	35.329	29.07	28.28	1.3184	1.3566		4.635	4.6206		5.9534	5.9772	5.8984	93.73	93.84	91.91
P118	4	175.5	67	21.7531	3	36.05	38.556	35.148	1.2154	1.275	1.2524	4.8101	4.5186	4.3935	6.0255	5.7936	5.6459	109.18	106.08	103.02
P119	4	178.5	70	21.9696	0	35.432	32.742	32.724	1.3802	1.5606	1.5655	5.0779	5.2428	5.5045	6.4581	6.8034	7.07	92.7	88.74	92.92
P120	4	174.5	53	17.4054	12	35.123	35.292	31.714	1.3493	1.3362	1.4039	4.7483	4.743	4.7672	6.0976	6.0792	6.0701	97.85	95.88	85.85
P121	4	172.5	61	20.4999	9	35.844	33.558	33.532	1.2257	1.275	1.2423	4.5835	4.8042	4.9389	5.8092	6.0792	6.1812	99.91	99.96	99.99
P122	5	173.5	57	18.9355	11	35.226	33.558	34.138	1.3493	1.3056	1.3332	4.841	4.8348	4.8076	6.1903	6.1404	6.1408	105.06	100.98	95.95
P123	5	179.5	68	21.1047	9	40.17	37.026	37.572	1.2257	1.2138	1.2019	4.6453	4.6614	4.5854	5.871	5.8752	5.7873	108.15	108.12	104.03
P124	5	179.5	68	21.1047	9	41.303	42.126	41.713	1.2154	1.2648	1.2019	4.9131	4.9266	5.0096	6.1285	6.1914	6.2115	108.15	105.06	99.99
P125	5	179.5	68	21.1047	9	40.479	37.944	35.148	1.1948	1.275	1.3938	4.7792	4.7328	4.949	5.974	6.0078	6.3428	112.27	102	88.88
P126	5	174.5	58	19.0475	11	38.934	35.088	39.996	1.2875	1.3362	1.3332	4.8822	4.8654	4.8379	6.1697	6.2016	6.1711	100.94	96.9	96.96
P127	5	180.5	66	20.2577	13	40.582	37.944	37.471	1.2875	1.2444	1.2928	4.8513	4.7634	4.9389	6.1388	6.0078	6.2317	0	0	0
P128	5	186.5	85	24.4378	5	39.655	37.944	36.966	1.2463	1.377	1.3938	4.2333	4.6002	4.5551	5.4796	5.9772	5.9489	109.18	105.06	102.01
P129	5	180.5	76	23.327	14	44.084	41.514	40.804	1.3905	1.2546	1.3635	4.6659	4.5798	4.646	6.0564	5.8344	6.0095	96.82	103.02	94.94
P130	5	175.5	67	21.7531	9	36.359	38.658	33.734	1.3596	1.3056	1.4039	4.7174	4.5288	4.6561	6.077	5.8344	6.06	95.79	97.92	87.87
P131	5	182.5	72	21.6176	1	39.14	39.882	38.885	1.2154	1.326	1.3433	4.9028	4.692	4.6763	6.1182	6.018	6.0196	97.85	90.78	88.88
P132	5	183.5	71	21.0856	10	41.303	41.208	40.097	1.3493	1.2546	1.4	4.5835	4.7226	4.646	5.9328	5.9772	6.06	104.03	103.02	101
P133	1	169.5	69	24.0165	8	29.488	27.44	26.433	1.2028	1.225	1.2672	5.0052	4.8902	5.0094	6.208	6.1152	6.2766	90.21	90.16	91.08
P134	1	169.5	69	24.0165	8	28.809	28.028	25.443	1.2416	1.2838	1.2672	4.5978	4.8608	4.9995	5.8394	6.1446	6.2667	94.09	92.12	87.12
P135	1	179.5	66	20.484	11	29.585	28.812	28.314	1.3386	1.4504	1.5543	4.9373	5.1058	5.1282	6.2759	6.5562	6.6825	87.3	85.26	82.17
P136	1	179.5	66	20.484	11	30.167	28.616	29.304	1.4647	1.4406	1.4256	4.6948	4.802	5.0391	6.1595	6.2426	6.4647	88.27	89.18	92.07
P137	1	181.5	77	23.3742	11	47.045	46.648	46.53	1.2028	1.1564	1.1385	4.5687	4.704	4.752	5.7715	5.8604	5.8905	0	0	0
P138	1	181.5	77	23.3742	11	44.717	43.708	45.738	1.1446	1.127	1.1781	4.5299	4.6158	4.6233	5.6745	5.7428	5.8014	100.88	99.96	98.01
P139	1	179.5	75	23.2773	13	32.107	32.732	30.69	1.1543	1.1662	1.1979	4.6463	4.6746	4.8114	5.8006	5.8408	6.0093	95.06	95.06	93.06
P140	1	179.5	62	19.2426	2	31.719	33.614	33.066	1.358	1.2936	1.3266	4.6366	4.5374	4.5342	5.9946	5.831	5.8608	78.57	81.34	81.18
P141	2	180.5	67	20.5646	13	32.495	34.398	33.363	1.2998	1.1956	1.2375	4.5687	4.6648	4.7223	5.8685	5.8604	5.9598	91.18	89.18	88.11
P142	2	178.5	62	19.4588	11	38.121	36.358	36.234	1.2416	1.1956	1.3959	4.5008	6.4778	4.9698	5.7424	5.7722	6.3657	99.91	98.98	96.03
P143	2	182.5	66	19.8161	9	30.943	30.478	31.284	1.1543	1.1956	1.2375	4.5008	4.704	4.752	5.6551	5.8996	5.9895	97.97	94.08	87.12
P144	2	182.5	66	19.8161	9	31.622	31.458	33.561	1.1834	1.1858	1.2078	4.559	4.9882	5.0688	5.7424	6.174	6.2766	93.12	90.16	88.11
P145	2	168.5	70	24.6546	13	36.472	33.418	33.462	1.2416	1.2838	1.3662	4.6269	4.802	4.8708	5.8685	6.0858	6.237	0	0	0
P146	2	168.5	70	24.6546	13	31.913	31.458	34.452	1.2707	1.2936	1.2672	4.6851	4.704	4.8114	5.9558	5.9976	6.0786	101.85	98.98	93.06
P147	2	182.5	82	24.62	12	35.308	32.83	34.65	1.2707	1.2838	1.3068	4.5978	4.802	4.9104	5.8685	6.0858	6.2172	0	0	0
P148	2	182.5	82	24.62	12	30.943	24.99	38.412	1.2416	1.4994	1.4553	4.5299	4.5472	4.752	5.7715	6.0466	6.2073	97.97	96.04	93.06
P149	2	184.5	71	20.8577	12	37.151	35.672	36.927	1.1252	1.1956	1.1979	4.5299	4.508	4.5045	5.6551	5.7036	5.7024	98.94	100.94	103.95
P150	2	184.5	71	20.8577	12	35.308	34.496	37.62	1.1834	1.1564	1.2078	4.3747	4.3904	4.4352	5.5581	5.5468	5.643	103.79	102.9	99.99
P151	2	177.5	67	21.2656	11	34.435	36.75	32.175	1.2901	1.2544	1.4454	4.2971	4.3218	4.7322	5.5872	5.5762	6.1776	95.06	93.1	88.11
P152	2	179.5	75	23.2773	15	32.398	33.026	31.977	1.1543	1.1564	1.1484	4.2292	4.6354	4.9104	5.3835	5.7918	6.0588	95.06	95.06	99.99
P153	2	189.5	80	22.2778	11	29.973	30.772	30.096	1.4841	1.4014	1.386	4.9082	4.802	5.0886	6.3923	6.2034	6.4746	89.24	92.12	90.09
P154	2	173.5	64	21.2609	8	43.553	46.746	43.164	1.1931	1.2838	1.3563	4.2777	4.4492	4.6134	5.4708	5.733	5.9697	84.39	86.24	85.14
P155	2	182.5	61	18.3149	9	35.89	35.574	34.749	1.358	1.4308	1.5246	4.6948	5.0078	5.346	6.0528	6.4386	6.8706	90.21	88.2	85.14
P156	2	189.5	80	22.2778	11	31.331	34.888	31.284	1.3095	1.4504	1.5147	4.8015	4.6844	4.7619	6.111	6.1348	6.2766	97	94.08	94.05
P157	2	177.5	68	21.583	9	34.532	36.26	35.64	1.358	1.3524		4.9082	4.851		6.2662	6.2034	6.2964	88.27	85.26	88.11
P158	3	170.5	85	29.2395	7	29.973	28.812	29.7	1.4647	1.4504	1.3959	4.9858	5.0372	5.1282	6.4505	6.4876	6.5241	96.03	96.04	98.01
P159	3	182.5	77	23.1188	11	41.225	33.222	35.145	1.1834	1.2838	1.2375	4.5008	4.7334	4.8213	5.6842	6.0172	6.0588	0	0	0
P160	3	182.5	77	23.1188	11	36.472	28.616	35.64	1.1834	1.2838	1.2969	4.5008	4.704	4.6926	5.6842	5.9878	5.9895	109.61	106.82	99
P161	3	183.5	67	19.8977	13	32.301	32.34	34.056	1.1834	1.3426	1.3563	4.4717	4.6452	4.752	5.6551	5.9878	6.1083	96.03	95.06	92.07
P162	3	169.5	56	19.4917	7	45.008	46.06	39.204	1.2416	1.225	1.3563	4.7433	4.7628	5.0985	5.9849	5.9878	6.4548	100.88	95.06	98.01
P163	3	169.5	67	23.3204	10	34.047	31.262	31.185	1.2125	1.2152	1.3266	4.6851	4.7726	4.8213	5.8976	5.9878	6.1479	94.09	93.1	90.09
P164	3	179.5	59	18.3115	12	29.391	31.164	32.076	1.2707	1.3132	1.3959	4.8694	4.9	4.9698	6.1401	6.2132	6.3657	96.03	93.1	91.08
P165	3	178.5	66	20.7142	9	32.301	32.83	32.175	1.2028	1.176	1.1979	4.3165	4.3414	4.5936	5.5193	5.5174	5.7915	96.03	96.04	84.15
P166	3	167.5	53	18.8906	11	25.608	25.088	22.77	1.455	1.3818	1.5147	4.8597	4.802	5.2569	6.3147	6.1838	6.7716	89.24	91.14	87.12
P167	3	190.5	79	21.7689	11	29.197	29.694	29.403	1.2028	1.3034	1.1979	4.4814	4.361	4.5441	5.6842	5.6644	5.742	86.33	86.24	81.18
P168	3	179.5	69	21.4151	13	27.742	32.536	27.918	1.1737	1.2348	1.3662	4.5202	4.4198	4.6134	5.6939	5.6546	5.9796	97	97.02	97.02
P169	3	182.5	82	24.62	13	29.779	29.89	29.898	1.0573	1.2544	1.3464	4.5105	4.2924	4.653	5.5678	5.5468	5.9994	97	91.14	92.07
P170	4	176.5	64	20.5443	12	27.936	26.852	29.403	1.2707	1.2544	1.3563	4.6851	4.9294	5.0688	5.9558	6.1838	6.4251	97.97	98	100.98
P171	4	174.5	70	22.9883	11	30.555	29.302	27.819	1.1737	1.274	1.3266	4.5008	4.704	4.8807	5.6745	5.978	6.2073	91.18	89.18	91.08
P172	4	174.5	70	22.9883	11	36.472	32.732	30.492	1.1737	1.2544	1.3068	4.5978	4.7334	4.9302	5.7715	5.9878	6.237	0	0	0
P173	4	169.5	67	23.3204	12	42.777	40.18	40.095	1.1446	1.1662	1.2375	4.4717	4.6354	4.653	5.6163	5.8016	5.8905	95.06	93.1	90.09
P174	4	169.5	67	23.3204	12	41.516	39.494	46.035	1.2125	1.2348	1.3959	4.5008	4.6452	4.752	5.7133	5.88	6.1479	90.21	93.1	90.09
P175	4	172.5	55	18.4835	13	33.271	32.242	33.957	1.2416	1.3426	1.2969	4.5299	4.6256	4.7223	5.7715	5.9682	6.0192	93.12	95.06	96.03
P176	4	174.5	61	20.0327	13	34.435	32.634	28.314	1.2416	1.225	1.5444	4.5881	4.6746	5.2965	5.8297	5.8996	6.8409	97.97	100.94	99.99
P177	4	169.5	55	19.1436	7	34.532	33.516	31.086	1.1737	1.225	1.2672	4.4717	4.5766	4.5936	5.6454	5.8016	5.8608	97	97.02	95.04
P178	4	169.5	55	19.1436	7	33.271	33.124	34.254	1.2416	1.2544	1.1979	4.462	4.5472	4.7223	5.7036	5.8016	5.9202	93.12	96.04	92.07
P179	4	177.5	71	22.5352	4	35.114	36.75	35.541	1.0282	1.2642	1.0989	4.2971	4.0964	4.4847	5.3253	5.3606	5.5836	93.12	92.12	88.11
P180	4	172.5	68	22.8523	12	37.442	37.926	37.818	1.2416	1.3034	1.3167	4.2292	4.3904	4.3857	5.4708	5.6938	5.7024	94.09	92.12	93.06
P181	4	174.5	64	21.0179	5	34.144	33.026	31.779	1.1446	1.4014	1.4652	4.0352	4.1944	4.2768	5.1798	5.5958	5.742	98.94	93.1	86.13
P182	4	179.5	75	23.2773	11	37.345	33.516	31.482	1.1252	1.2446	1.1385	4.2292	4.3022	4.6926	5.3544	5.5468	5.8311	93.12	96.04	98.01
P183	4	184.5	71	20.8577	15	33.271	27.93	27.72	1.2416	1.3034		4.365	4.4394		5.6066	5.7428	5.7816	88.27	90.16	90.09
P184	4	174.5	65	21.3463	5	33.95	37.044	34.452	1.1446	1.225	1.2276	4.5299	4.3414	4.3065	5.6745	5.5664	5.5341	102.82	101.92	100.98
P185	4	177.5	68	21.583	2	33.368	31.458	32.076	1.2998	1.4994	1.5345	4.7821	5.0372	5.3955	6.0819	6.5366	6.93	87.3	85.26	91.08
P186	4	173.5	51	16.9423	14	33.077	33.908	31.086	1.2707	1.2838	1.3761	4.4717	4.557	4.6728	5.7424	5.8408	5.9499	92.15	92.12	84.15
P187	4	171.5	59	20.0597	11	33.756	32.242	32.868	1.1543	1.225	1.2177	4.3165	4.6158	4.8411	5.4708	5.8408	6.0588	94.09	96.04	98.01
P188	5	172.5	55	18.4835	13	33.174	32.242	33.462	1.2707	1.2544	1.3068	4.559	4.6452	4.7124	5.8297	5.8996	6.0192	98.94	97.02	94.05
P189	5	178.5	66	20.7142	11	37.83	35.574	36.828	1.1543	1.1662	1.1781	4.3747	4.4786	4.4946	5.529	5.6448	5.6727	101.85	103.88	101.97
P190	5	178.5	66	20.7142	11	38.897	40.474	40.887	1.1446	1.2152	1.1781	4.6269	4.7334	4.9104	5.7715	5.9486	6.0885	101.85	100.94	98.01
P191	5	178.5	66	20.7142	11	38.121	36.456	34.452	1.1252	1.225	1.3662	4.5008	4.5472	4.851	5.626	5.7722	6.2172	105.73	98	87.12
P192	5	173.5	56	18.6033	13	36.666	33.712	39.204	1.2125	1.2838	1.3068	4.5978	4.6746	4.7421	5.8103	5.9584	6.0489	95.06	93.1	95.04
P193	5	179.5	64	19.8633	15	38.218	36.456	36.729	1.2125	1.1956	1.2672	4.5687	4.5766	4.8411	5.7812	5.7722	6.1083	0	0	0
P194	5	185.5	83	24.1207	7	37.345	36.456	36.234	1.1737	1.323	1.3662	3.9867	4.4198	4.4649	5.1604	5.7428	5.8311	102.82	100.94	99.99
P195	5	179.5	74	22.9669	16	41.516	39.886	39.996	1.3095	1.2054	1.3365	4.3941	4.4002	4.554	5.7036	5.6056	5.8905	91.18	98.98	93.06
P196	5	174.5	65	21.3463	11	34.241	37.142	33.066	1.2804	1.2544	1.3761	4.4426	4.3512	4.5639	5.723	5.6056	5.94	90.21	94.08	86.13
P197	5	181.5	70	21.2493	3	36.86	38.318	38.115	1.1446	1.274	1.3167	4.6172	4.508	4.5837	5.7618	5.782	5.9004	92.15	87.22	87.12
P198	5	182.5	69	20.7168	12	38.897	39.592	39.303	1.2707	1.2054	1.386	4.3165	4.5374	4.554	5.5872	5.7428	5.94	97.97	98.98	99
